# Supplementary material for: Influence of Intrauterine Inflammation, Delivery, and Postnatal Feeding on the Temporal Changes of Serum Alpha 1 Acid Glycoprotein Levels in Extremely-Low-Birth-Weight Infants
Source: Nutrients. 2022 Dec 4;14(23):5162. doi: 10.3390/nu14235162 (PMC9736676; doi:10.3390/nu14235162)
Supplement: Supplementary file 1 [file nutrients-14-05162-s001.zip]

Archive with 1 entries (1 files):
- nutrients-2026904-supplementary.pdf
